# Supplementary material for: Toxicological Analysis of Hepatocytes Using FLIM Technique: In Vitro versus Ex Vivo Models
Source: Cells. 2021 Oct 26;10(11):2894. doi: 10.3390/cells10112894 (PMC8616382; doi:10.3390/cells10112894)
Supplement: Supplementary file 1 [file cells-10-02894-s001.zip]

Archive with 1 entries (1 files):
- cells-1383295-supplementary.pdf
